# Supplementary material for: The contribution of pathogenic variants in breast cancer susceptibility genes to familial breast cancer risk
Source: NPJ Breast Cancer. 2017 Jun 9;3:22. doi: 10.1038/s41523-017-0024-8 (PMC5466608; doi:10.1038/s41523-017-0024-8)
Supplement: Supplementary file 1 — Supplementary Table 1 [file 41523_2017_24_MOESM1_ESM.xlsx]

## Sheet: SuppTable1 (2)
Supplementary Table 1: Copy number variation analysis and confirmation in women with familial breast cancer
Case ID	Exome hidden Markov model (xhmm)	COpy number Detection by EXome sequencing (CODEX)	IGV Analysis	ExAC Analysis	Confirmatory gene testing
CGRSX2341	MSH2 del exon 7	MSH2 del exon 1-7	Present	not found	Clinical testing
JO_4136-0742	PTEN intron	PTEN del exon 3	Present	not found	Not done as VUS (nonframeshift)
CGRSX1109	STK11 intron	STK11 gene duplication	Unclear	2 NFE samples	Not done as VUS
CAS9	ATM intron	ATM del exon 40-43	Present	not found	MLPA - ATM del exon 40-43
MAN10	ATM del exon 57-59	ATM del exon 57-59	Present	not found	MLPA - ATM del exon 57-59
20919	ATM intron	ATM dup exon 62-63	Present	2 FIN, 1 NFE samples	DNA not available
FCP871	ATM dup exon 62-63	ATM dup exon 62-63	Present		MLPA - ATM dup exon 62-63
OV 10253-0256	ATM dup exon 63	ATM dup exon 62-63	Present		MLPA - ATM dup exon 62-63
CH 0049-0638	CHEK2 del exon 9	CHEK2 del exon 9-10	Present	3 NFE samples	MLPA - CHEK2 del exon 9-10
FCP704	CHEK2 del exon 9	CHEK2 del exon 9-10	Present		MLPA - CHEK2 del exon 9-10
UPSX4689	CHEK2 del exon 9	CHEK2 del exon 9-10	Present		MLPA - CHEK2 del exon 9-10
UPSX5002	CHEK2 intron	CHEK2 del exon 9-10	Present		MLPA - CHEK2 del exon 9-10
JO 7702-0353	CHEK2 intron	CHEK2 del exon 3-4	Present exon 3	1 NFE sample	MLPA - CHEK2 del exon 3
UPSX5213	RAD51C del exon 8	RAD51C del exon 8	Present	not found	MLPA - RAD51C del exon 8
Abbreviations: Multiplex Ligation-dependent Probe Amplification (MLPA); non-Finnish European (NFE) or Finnish (FIN) Exome Aggregation Consortium (ExAC) controls; Integrative Genomics Viewer (IGV).
